# Supplementary material for: Specifics of the Molecular Conformations and Physicochemical Properties of Merocyanine Form of Spirooxazine Derivative: Insights from Experimental and Molecular Dynamics Studies
Source: Materials (Basel). 2025 May 26;18(11):2505. doi: 10.3390/ma18112505 (PMC12155645; doi:10.3390/ma18112505)
Supplement: Supplementary file 1 [file materials-18-02505-s001.zip]

Archive with 1 entries (1 files):
- materials-3333184-supplementary.pdf
